# Supplementary material for: The Diversity in Grapes of Vitis labrusca Grown in Bolu (Türkiye) Assessed by Multivariate Approaches
Source: Genes (Basel). 2023 Jul 21;14(7):1491. doi: 10.3390/genes14071491 (PMC10380014; doi:10.3390/genes14071491)
Supplement: Supplementary file 1 [file genes-14-01491-s001.zip]

Archive with 1 entries (1 files):
- genes-2505359-supplementary.xlsx
