# Supplementary material for: The Diversity in Grapes of Vitis labrusca Grown in Bolu (Türkiye) Assessed by Multivariate Approaches
Source: Genes (Basel). 2023 Jul 21;14(7):1491. doi: 10.3390/genes14071491 (PMC10380014; doi:10.3390/genes14071491)
Supplement: Supplementary file 1 [file genes-14-01491-s001.zip › genes-2505359-supplementary.xlsx]

## Sheet: Genotype means
Table S1 Mean values of the genotypes in terms of studied characteristics
Genotype	Bunch Weight (g)	Bunch Stalk Length (mm)	Bench Length (mm)	Bunch Width (mm)	Berry Weight (mm)	Berry Length (mm)	Berry Width (mm)	Peel Thickness (mm)	Seed Number (Pieces)	L*	a*	b	Chroma*	Hue	TSS (%)	Ph	Must Yield (%)	TA (mg/L)	Color density	Polimeric color	Polimeric color ratio (%)	TPC (mg/g)	DPPH (%)	Total Anthocyanin (mg/L)
I-31	80.8933	26.3333	146	46	2.15333	16.1333	14.3	0.203333	1.33333	21.8	0.0466667	-1.01667	1.11333	295.61	18.6667	3.44667	39.7714	0.6912	0.98	1.142	85.8144	32.34	43.7	55.778
I-41	51.8333	33.6667	120	43.3333	2.07333	16.5033	14.93	0.156667	2	21.6833	-0.506667	-2.34	2.39667	257.687	18.2	3.28	41.4819	0.907093	0.735	0.555	132.432	31.92	70	51.77
I-69	55.0567	38.3333	134.333	48	1.34	13.8767	12.8267	0.176667	1.33333	20.37	0.436667	0.26	0.813333	84.3233	18.0667	3.52667	41.3182	0.788053	0.473	0.816	57.9657	31.44	53.2	26.72
I-56	26.7767	37	129.333	38	1.64333	14.7667	13.23	0.156667	1	20.4367	-0.25	-1.06333	1.09333	258.03	18	3.48333	67.4774	0.749227	0.615	1.046	58.7954	32.36	67.3	30.728
I-4	101.387	40	172.667	58.3333	2.10667	15.8433	14.05	0.16	1.33333	19.1367	-0.29	-1.22	1.26333	254.693	18	3.47667	49.6541	0.7168	0.514	0.545	94.3119	29.94	66.5	28.056
I-17	69.76	21	144.333	48.6667	1.96333	16.1167	14.5033	0.193333	2	21.3033	-0.353333	-1.3	1.35	255.067	17.8667	3.22	48.0599	0.58112	0.866	1.146	75.5672	32.88	49.7	34.068
I-59	28.4333	26.3333	116.333	37	1.39333	14.03	12.5067	0.166667	1	20.3433	-0.28	-1.43333	1.47	259.78	17.6667	3.45	51.0635	0.85248	0.518	0.735	70.4762	30.98	42.3	34.402
I-33	43.2433	24.6667	114.667	40	1.75667	15.0667	13.2967	0.213333	2	19.95	0.08	-0.826667	0.96	247.4	17.5333	3.28667	36.9005	0.65024	0.901	1.053	85.5651	33.56	55.6	39.412
I-9	100.213	30.6667	163	45.3333	2.58333	17.25	15.5533	0.183333	2	22.4067	-0.573333	-1.69	1.78667	250.877	17.4	3.66	38.3313	0.463787	0.69	0.769	89.7269	32.28	57.6	28.056
I-29	81.2033	26	155.333	52	1.98	16.6933	14.9767	0.243333	2	20.1	-0.166667	-0.816667	1.01333	218.963	17.3333	3.34333	52.5795	0.602453	0.729	0.938	77.7186	31.62	66.4	33.734
I-35	51.4833	22.3333	126.333	35.6667	1.94333	16.3867	14.09	0.223333	2	21.1067	0.773333	-0.443333	0.923333	332.983	17.3333	3.40333	43.5668	0.704853	0.483	0.791	61.0619	33.14	79.4	35.404
I-49	41.5167	33.3333	101	42.6667	1.71333	14.9833	13.4633	0.363333	1.33333	18.6567	0.386667	-0.22	1.33	227.833	17.3	3.18333	63.1852	0.8704	0.355	0.905	39.2265	30	42.4	29.058
I-51	121.427	29.1867	156.333	74.6667	2.45333	16.1633	14.4967	0.503333	2.33333	20.38	-0.0633333	-0.863333	0.41	198.977	17.17	3.28333	59.4933	1.03253	0.433	1.51	28.6755	31.74	70.1	36.74
I-7	105.423	22.6667	165	45.3333	1.88333	16.1033	13.8033	0.22	2	22.4633	-0.246667	-1.94333	2.07	270.04	17.0667	3.38333	39.4802	0.69888	0.785	0.66	118.939	30.04	43.3	38.076
I-60	51.55	54.6667	157.333	47.6667	1.79333	15.33	13.54	0.193333	1.33333	19.24	0.286667	-0.54	1.04	198.553	17.0667	3.50333	57.0159	0.63744	0.875	1.183	73.9645	31.3	60.3	30.394
I-16	46.1667	42	152.333	42.6667	1.98667	15.63	13.9267	0.253333	1	21.2467	0.503333	-0.413333	0.816667	321.52	16.8667	3.27333	50.3187	0.68992	0.388	0.699	55.5079	34.22	43.5	27.722
I-43	55.2033	38.6667	139	37.3333	2.21667	16.0967	14.32	0.18	2	20.5667	0.343333	-0.903333	1.05667	291.77	16.8667	3.2	50.345	0.617387	0.952	1.172	81.2287	31.38	67.5	39.746
I-61	91.32	35.6667	156	48.3333	2.09	16.3933	14.2467	0.2	2	21.99	-0.0266667	-0.663333	1.11333	139.57	16.7333	3.4	49.7901	0.768853	0.497	1.138	43.6731	24.92	75.1	67.802
I-47	63.6633	25.3333	136.333	56.3333	1.98	15.1133	12.8	0.293333	2	20.8567	-0.01	-0.716667	0.75	284.43	16.7	3.16667	56.6614	0.6336	0.137	0.884	15.4977	32.22	45.1	32.064
I-62	45.0467	33.3333	126.333	37.6667	1.85667	15.2733	13.9533	0.173333	1	20.9067	-0.136667	-1.4	1.40667	263.987	16.3333	3.30333	45.9857	0.765013	0.795	1.263	62.9454	32.72	44.5	59.786
I-8	38.2783	24.6667	128.167	36.8333	1.52167	14.3417	12.6867	0.193333	1	21.0083	0.503333	-1.27	1.61167	265.002	16.3	3.45333	47.7812	0.769493	0.616	1.037	59.4021	29.56	55.9	35.07
I-11	77.55	31.3333	150	53.6667	2.3	15.5333	13.8967	0.276667	2	21.8333	-0.09	-1.67333	1.77333	266.067	16.3	3.22667	78.9272	0.863573	0.853	1.09	78.2569	30.82	57.4	41.416
I-5	68.8733	22.3333	135	64.3333	1.74667	14.9867	13.7533	0.18	1	19.66	0.21	-1.01333	0.693333	291.963	16.2333	3.51	57.5818	0.790187	0.933	1.28	72.8906	31.64	71.8	40.414
I-36	54.1833	26	164.333	35.3333	2.35667	17.7933	14.9767	0.233333	2	18.88	-0.16	-1.67	1.68667	264.917	16.0667	3.40667	41.942	0.822613	0.151	0.6892	21.9095	32.02	40.6	18.704
I-12	55.6233	35	138.667	53.3333	2.34667	16.4033	14.77	0.226667	2	20.62	-0.0466667	-1.47667	1.50667	267.28	15.9333	3.15667	39.7982	0.690347	0.108	0.945	11.4286	28.6	60.15	75.484
I-24	102.793	28.3333	150.667	49.3333	1.97333	16.22	14.57	0.15	2	23.1567	-0.456667	-1.11667	1.21	247.063	15.8667	3.40333	37.1807	0.561493	0.766	0.344	222.674	31.52	43.2	44.756
I-55	89.2867	15.6667	158.667	60.6667	2.33667	16.13	14.9167	0.583333	2	17.66	1.02	-0.193333	1.34667	227.787	15.8333	3.17	53.9102	0.887467	0.725	1.005	72.1393	30.8	61.2	31.062
I-44	56.7267	19.3333	114.333	44	2.12	16.2167	13.76	0.216667	2	20.9833	-0.06	-1.43	1.54667	279.68	15.8	3.23	34.7975	0.669867	0.809	1.098	73.6794	32.4	57.4	42.084
I-65	30.32	22.3333	106.333	38	1.64	15	13.0667	0.15	1	19.77	0.686667	-0.343333	1.03333	269.31	15.76	3.48	50.9649	0.59136	0.677	0.933	72.5616	32.94	68.4	47.762
I-46	43.3233	26.6667	123.667	44	1.57667	14.7267	13.09	0.24	2.33333	19.4067	0.363333	-0.796667	0.896667	297.9	15.7333	3.24333	38.3642	0.910933	0.464	0.598	77.592	32	40	26.72
I-70	85.4433	16.6667	142.667	56.3333	1.64	15.22	13.4467	0.176667	1.66667	22.3433	0.02	-1.91	2.03667	270.307	15.7333	3.35333	59.2713	0.822613	0.572	0.884	64.7059	34.04	45.1	40.08
I-30	53.1067	34	130	38.6667	2.01333	14.78	13.5	0.163333	2	20.5167	0.263333	-0.4	0.803333	207.297	15.56	3.25667	46.6628	0.726613	0.414	0.323	128.173	30.64	46.9	24.382
I-34	93.5067	28.6667	177.667	41.3333	2.60667	16.5033	14.3733	0.21	2	19.8133	0.673333	-1.24667	1.63	289.84	15.5	3.27333	43.7459	0.621653	0.236	0.436	54.1284	32.32	35.3	28.39
I-58	66.0667	26	150	55.6667	1.79	15.4867	13.4633	0.22	1	18.83	0.156667	-1.13	1.38	234.33	15.4	3.48667	49.8687	0.773973	0.525	0.848	61.9104	31.02	72.1	44.756
I-21	74.8533	25	141.333	54	1.82667	15.3733	14.11	0.25	2	20.18	0.673333	-0.576667	1.09	253.657	15.1333	3.21333	55.2088	0.744107	0.556	0.757	73.4478	30.98	63.5	43.754
I-52	83.36	30	140	49	2.4	17.1667	15.0233	0.213333	2	20.5133	0.476667	-0.77	0.993333	289.9	14.8	3.08333	46.5696	0.627627	0.687	1.003	68.4945	34.4	78.9	55.11
I-3	61.6467	18	149.333	40.6667	1.85333	15.92	14.38	0.223333	2	18.2633	0.423333	-0.146667	0.623333	235.68	14.7333	3.17667	57.3926	0.55936	0.728	0.976	74.5902	32.14	66.4	45.758
I-22	74.7733	24.3333	137.667	43.6667	2.25	16.29	14.3133	0.233333	2	21.1467	-0.633333	-1.08667	1.13	253.48	14.4	3.76	47.7073	0.65536	0.096	1.471	6.52617	29.54	75.3	83.5
I-20	42.2367	38	139	39.3333	1.68667	14.92	13.53	0.243333	1	19.3933	1.28667	-0.106667	1.61333	211.283	14.3333	3.18667	50.2934	1.00821	0.642	0.862	74.478	31.78	46.1	36.072
I-37	72.99	24.3333	144.333	41.3333	2.26667	16.0333	13.5533	0.233333	2	20.2133	0.45	-1.49	1.74	285.207	14.3333	3.31667	45.0474	0.8	0.305	1.117	27.3053	32.42	49.3	23.38
I-1	73.82	39.3333	178.667	53.6667	1.69667	14.7433	13.4633	0.196667	1	21.53	0.603333	-0.563333	0.866667	316.403	14.2667	3.42	56.5647	0.892587	0.744	0.954	77.9874	32.86	53.3	29.058
I-64	45.1233	27	120	38	1.50667	14.3967	12.84	0.176667	1	20.8	0.546667	-0.94	1.18	300.227	14.1333	3.35	43.6519	0.85248	0.861	0.578	148.962	32.28	46.5	44.422
I-66	38.4433	36.3333	136.667	39.3333	1.66667	14.99	12.8167	0.163333	2.33333	20.12	0.11	-1.15667	1.28333	281.257	14.1333	3.17333	53.8622	0.890453	0.455	0.726	62.6722	31.3	68.1	33.4
I-28	58.86	24.6667	145.667	48.6667	1.81333	15.1833	14.0167	0.24	2	20.95	0.596667	-0.91	1.34	310.577	14.0667	3.34667	41.2491	0.486827	0.705	1.044	67.5287	32.86	40.3	35.738
I-54	81.5433	41.3333	152.333	48.3333	1.85	15.43	13.7267	0.246667	2	20.7467	0.886667	-0.42	1.34333	196.877	14.0667	3.14	51.343	1.04789	0.314	0.594	52.862	33.54	42.5	23.046
I-68	105.6	38.6667	169.667	71	1.71333	14.4967	13.0233	0.263333	1	21.2033	0.196667	-2.18667	2.24667	274.563	14	3.47	45.2696	0.76032	0.917	1.236	74.1909	31.64	62.2	34.402
I-2	66.77	21.6667	129	34.6667	1.61333	13.16	11.7267	0.203333	2	22.4633	0.886667	-1.12	1.55667	305.547	13.8667	3.41	35.9011	0.562347	0.321	0.589	54.4992	33.26	56	25.718
I-40	39.37	28.0667	121	40.3333	1.60667	14.9033	13.17	0.263333	2	18.8967	0.95	-0.93	1.77667	258.473	13.7667	3.30667	47.131	0.680107	0.64	0.802	79.8005	31.78	76.1	43.086
I-38	106.28	23.3333	171.333	55	2.63333	16.1267	14.94	0.286667	2	19.9867	0.496667	-1.06333	1.35667	245.167	13.7333	3.12667	54.1876	0.987307	0.312	0.593	52.6138	31.32	46.9	24.048
I-67	58.3067	35.3333	128.667	37.6667	1.68667	15.4067	13.0833	0.233333	1	23.14	0.776667	-1.86333	2.45667	238.34	13.7333	3.71	50.1919	0.738987	0.344	0.678	50.7375	31.72	55.9	20.374
I-10	54.3833	31.3333	150.333	48	1.74333	15.5567	13.2933	0.3	1.66667	20.5033	0.966667	-0.92	1.9	271.22	13.6667	3.44667	75.1688	0.832	0.596	0.928	64.2241	32.16	62.5	43.42
I-15	49.3633	30.6667	135	46	1.29	13.6967	11.9133	0.283333	1.66667	22.0567	1.41	0.506667	1.89333	26.7133	13.6667	3.35667	64.5143	0.602453	0.591	0.5174	114.225	33.82	40.3	31.73
I-25	63.3017	29.5	144.667	42.1667	1.75333	15.1267	13.445	0.186667	1.5	20.925	0.08	-1.715	41.9967	278.013	13.5667	3.65	45.2531	0.59968	0.835	1.109	75.2931	32.84	80.2	60.12
I-27	33.61	34.6667	114.667	39.6667	1.39333	14.6033	13.12	0.18	2	18.8933	0.673333	-0.776667	1.05	309.13	13.4667	3.32	58.3977	0.89088	0.62	0.334	185.629	32.3	41.3	27.388
I-32	58.4	35	162.667	45.6667	1.67	15.6167	14.1533	0.23	2	20.7433	-0.01	-1.27333	1.39667	289.777	13.4	3.37333	44.7084	0.604587	0.432	0.461	93.7093	32.28	45	42.418
I-42	60.81	25.6667	134	41.3333	1.64667	14.31	12.4067	0.216667	2	22.5133	0.466667	-0.176667	1.09	187.173	13.2667	3.23	38.691	0.794453	0.963	1.05	91.7143	30.62	80.3	50.768
I-63	39.28	40.6667	136.667	41.3333	1.74667	15.08	13.5067	0.226667	1	21.2533	0.166667	-1.61333	1.64333	275.973	13.2	3.36	44.4654	0.964693	0.815	1.116	73.0287	29.34	71.1	49.098
I-48	68.3333	22	152.667	51.3333	1.78667	15.6533	13.77	0.246667	2	22.2767	1.11333	-0.353333	1.57333	277.913	13.1333	3.04	60.1764	0.768853	0.457	0.27	169.259	30.74	37.8	29.392
I-14	61.1333	35.6667	137.333	45	1.82333	14.7433	13.87	0.233333	2	16.9433	0.603333	-0.91	1.27667	308.333	13.0667	3.10667	54.9002	0.904533	0.736	0.982	74.9491	29.34	47.2	39.746
I-71	98.3967	37.3333	185.667	71.6667	1.85	16.7733	14.88	0.226667	2.33333	19.16	0.576667	-0.12	0.896667	155.227	13.0667	3.55333	48.0834	0.831147	0.906	0.475	190.737	31.76	25.2	34.068
I-72	71.4333	23	134	46.6667	1.47667	14.8933	13.81	0.223333	1.33333	21.7933	0.85	-1.28	1.68	297.64	13.0667	3.32667	44.8079	0.826453	0.983	0.602	163.289	31.04	45.5	51.77
I-53	56.5667	27	132	52.6667	2.21	15.3467	13.7033	0.426667	2.33333	20.08	1.24333	-0.99	2.05333	189.133	13	3.33333	48.8981	1.20363	1.053	1.269	82.9787	31.7	72.4	80.16
I-45	68.26	26.6667	143.667	57.6667	2.10667	15.5067	13.0833	0.443333	2	17.6133	1.24667	0.62	1.4	27.9033	12.9667	2.98333	36.5373	1.12085	0.2	0.989	20.2224	32.3	38	16.366
I-6	77.1567	20.6667	136.667	71	2.32667	11.6267	14.2867	0.413333	2	19.4633	1.08667	-0.346667	1.71	271.22	12.9667	3.09333	60.4609	1.01077	0.599	0.985	60.8122	31.26	37.3	29.392
I-50	62.7367	37	142	50	2.06333	15.99	14.2167	0.196667	2	20.6	1.96	-0.43	2.21333	156.487	12.8667	2.98667	56.6602	0.720213	0.202	0.641	31.5133	31.92	31	19.372
I-39	71.3067	44	141	42.6667	1.97333	16.51	15.0167	0.243333	2	18.7067	0.973333	-0.613333	1.75	257.133	12.5	3.13333	52.655	0.739413	0.813	1.009	80.5748	30.5	47.7	34.068
I-19	118.55	33.3333	147.333	56.6667	2.46	16.87	14.88	0.333333	2.33333	22.2233	1.15333	-1.43667	1.98667	302.987	12.4	3.21667	52.2976	0.597333	0.097	1.055	9.19431	33.36	40.8	21.71
I-23	50.8433	32.3333	106	33.6667	1.32	14.5667	12.7133	0.123333	1	20.8467	0.856667	-0.853333	1.74333	195.243	11.3333	3.53	39.3551	0.75776	0.835	1.222	68.3306	31.52	80.1	32.732
I-57	57.19	31	141.667	37.6667	1.45667	14.82	13.16	0.23	3	19.8467	1.04	-0.763333	1.54667	328.617	11.2	3.23333	54.2177	0.975787	0.562	0.85	66.1176	31.76	79.1	38.744
I-13	35.6633	31	113.667	41	1.31	14.3833	12.6533	0.173333	2	20.1767	2.04667	0.0233333	2.1	176.947	11.1533	3.13333	52.2859	1.05515	0.072	0.445	16.1798	33.14	56.7	28.724
I-18	59.17	44.3333	130.333	50.3333	1.94333	15.68	13.92	0.19	1.66667	20.71	1.89	-0.486667	2.22	280.113	11.0667	3.02667	53.6402	0.60928	0.294	0.428	68.6916	30.46	40.2	19.706
I-26	62.29	18	137.667	36.3333	2.01667	16.1567	13.4967	0.18	1	20.8767	0.906667	-1.12	1.52333	300.33	10.8667	3.42667	41.0085	0.533333	0.877	1.014	86.4892	31.6	76.9	55.11
